# Supplementary material for: Membrane characteristics tune activities of endosomal and autophagic human VPS34 complexes
Source: eLife. 2020 Jun 30;9:e58281. doi: 10.7554/eLife.58281 (PMC7326497; doi:10.7554/eLife.58281)
Supplement: Supplementary file 1. [file elife-58281-supp1.xlsx]

## Sheet: Sheet1
Supplementary File 1. Composition of GUVs and LUVs used for VPS34 assays.
GUVs
ID	Composition	Description in figures	Figure number	Solvent
YOGUV3 / STGUV2	18% liver PI, 10% DOPS, 17% DOPE, 55% DOPC, 0.03% DSPE-PEG-Biotinyl, 0.017% Liss-Rhodamine	DO Base: 18% mixed PI chain, 82% DO	1, 2, 3, 4, 7, 8, 9	Chloroform:methanol:H2O =20:9:1 for Figure3, or chloroform for others
YOGUV5 / STGUV1	18% liver PI, 25% DOPS, 17% DOPE, 40% DOPC, 0.03% DSPE-PEG-Biotinyl, 0.017% Liss-Rhodamine	DO high PS	4	Chloroform
YOGUV16	18% liver PI, 10% SOPS, 17% SOPE, 55% SOPC, 0.03% DSPE-PEG-Biotinyl, 0.017% Liss-Rhodamine	82% SO	2	Chloroform
YOGUV18	18% liver PI, 10% DOPS, 17% DOPE, 55% SOPC, 0.03% DSPE-PEG-Biotinyl, 0.017% Liss-Rhodamine	55% SO + 27% DO	2	Chloroform
YOGUV28 / STGUV7	18% liver PI, 10% DOPS, 17% DOPE, 50% DOPC, 5% DOPI(4,5)P2, 0.03% DSPE-PEG-Biotinyl, 0.017% Liss-Rhodamine	DO PI(4,5)P2	9	Chloroform
YOGUV34	15% liver PI, 10% DOPS, 17% DOPE, 55% DOPC, 3% DOPI(3)P, 0.03% DSPE-PEG-Biotinyl, 0.017% Liss-Rhodamine	DO base + 3% PI(3)P	3	Chloroform
YOGUV36	15% liver PI, 10% SOPS, 17% SOPE, 55% SOPC, 3% DOPI(3)P, 0.03% DSPE-PEG-Biotinyl, 0.017% Liss-Rhodamine	SO base + 3% PI(3)P	3	Chloroform
STGUV3	18% liver PI, 10% DOPS, 17% DOPE, 50% DOPC, 5% DOPI(4)P, 0.1% Lisamine Rhodamine-PE, 0.03% DSPE-PEG-Biotinyl	DO PI(4)P	9	Chloroform
YOGUV29	18% DOPI, 10% DOPS, 17% DOPE, 55% DOPC, 0.03% DSPE-PEG-Biotinyl, 0.017% Liss-Rhodamine	18% DOPI	3	Chloroform:methanol:H2O =20:9:1
YOGUV30	18% SAPI, 10% DOPS, 17% DOPE, 55% DOPC, 0.03% DSPE-PEG-Biotinyl, 0.017% Liss-Rhodamine	18% SAPI	3	Chloroform:methanol:H2O =20:9:1
YOGUV11	18% DSPI, 10% DOPS, 17% DOPE, 55% DOPC, 0.03% DSPE-PEG-Biotinyl, 0.017% Liss-Rhodamine	18% DSPI	3	Chloroform:methanol:H2O =20:9:1
YOGUV14	18% liver PI, 10% DOPS, 17% DOPE, 35% DOPC, 10% cholesterol, 10% 18:1 sphingomyelin, 0.03% DSPE-PEG-Biotinyl, 0.017% Liss-Rhodamine	10% cholesterol + 10% sphingomiyelin	Figure1-figure Supplement 2	Chloroform
LUVs
ID	Composition	Description in figures	Figure number	Comments
STLUV1	18% Liver PI, 55% DOPC, 17% DOPE, 10% DOPS	-	5, 6	Used for HDX-MS
STLUV2	18% liver PI, 55% Brain PC, 17% Brain PE, 10% Brain PS, 0.003% Liss-Rhodamine	LUVs	1	Used for flotation assays
